# Supplementary material for: Augmented Therapeutic Potential of EC-Synthetic Retinoids in Caco-2 Cancer Cells Using an In Vitro Approach
Source: Int J Mol Sci. 2022 Aug 21;23(16):9442. doi: 10.3390/ijms23169442 (PMC9409216; doi:10.3390/ijms23169442)
Supplement: Supplementary file 1 [file ijms-23-09442-s001.zip]

Archive with 1 entries (1 files):
- ijms-1823355-supplementary.pdf
